# Supplementary material for: Serum Neutralization Profiles of Straw-Colored Fruit Bats (Eidolon helvum) in Makurdi (Nigeria), against Four Lineages of Lagos Bat Lyssavirus
Source: Viruses. 2021 Nov 27;13(12):2378. doi: 10.3390/v13122378 (PMC8706175; doi:10.3390/v13122378)
Supplement: Supplementary file 1 [file viruses-13-02378-s001.zip]

Archive with 1 entries (1 files):
- viruses-1396313-supplementary.pdf
